# Supplementary material for: Bacterial Communities Associated with the Roots of Typha spp. and Its Relationship in Phytoremediation Processes
Source: Microorganisms. 2023 Jun 15;11(6):1587. doi: 10.3390/microorganisms11061587 (PMC10300723; doi:10.3390/microorganisms11061587)
Supplement: Supplementary file 1 [file microorganisms-11-01587-s001.zip]

Archive with 2 entries (2 files):
- Table S1. Bacteria associated with the roots of Typha growing in natural sites.xlsx
- Table S2. Bacteria associated with Typha roots in heavy metal contaminated environments.xlsx
