# Supplementary material for: Bacterial Communities Associated with the Roots of Typha spp. and Its Relationship in Phytoremediation Processes
Source: Microorganisms. 2023 Jun 15;11(6):1587. doi: 10.3390/microorganisms11061587 (PMC10300723; doi:10.3390/microorganisms11061587)
Supplement: Supplementary file 1 [file microorganisms-11-01587-s001.zip › Table S1. Bacteria associated with the roots of Typha growing in natural sites.xlsx]

## Sheet: Typha in natural sites
			Table S1. Bacteria associated with the roots of Typha sp. growing in natural sites
	No.	Plant species	Collection site	Experimental strategy	Kingdom	Source	Phylum	Class	Order	Family	Genus	Isolate	Especie	Gene bank accesion number	Reference
	1	T. australis	Ditches of the agricultural farm of Banaras Hindu University	Cultivable endophytic bacteria	Bacteria	Endosphere root	Proteobacteria					GR-1			Jha and Kumar 2007
	2	T. australis			Bacteria	Endosphere root	Proteobacteria					GR-2			Jha and Kumar 2007
	3	T. australis			Bacteria	Endosphere root	Proteobacteria					GR-3	Klebsiella oxytoca GR3	AY873801	Jha and Kumar 2007
	4	T. australis			Bacteria	Endosphere root	Proteobacteria					GR-4			Jha and Kumar 2007
	5	T. australis			Bacteria	Endosphere root	Proteobacteria					GR-5			Jha and Kumar 2007
	6	T. australis			Bacteria	Endosphere root	Proteobacteria					GR-6			Jha and Kumar 2007
	7	T. australis			Bacteria	Endosphere root	Proteobacteria					GR-7			Jha and Kumar 2007
	8	T. australis			Bacteria	Endosphere root	Proteobacteria					GR-8			Jha and Kumar 2007
	9	T. australis			Bacteria	Endosphere root	Proteobacteria					GC-1			Jha and Kumar 2007
	10	T. australis			Bacteria	Endosphere root	Proteobacteria					GC-2			Jha and Kumar 2007
	1	Typha spp.	Banks of streams in Hot Springs, SD	Cultivable endophytic bacteria	Bacteria	Endosphere root	Firmicutes						Bacillus cereus	JQ912681	Ashkan and Bleakley, 2017
	2	Typha spp.			Bacteria	Endosphere root	Firmicutes						Bacillus thuringiensis	KP284269	Ashkan and Bleakley, 2017
	3	Typha spp.			Bacteria	Endosphere root	Firmicutes						Bacillus atrophaeus	NR_075016	Ashkan and Bleakley, 2017
	4	Typha spp.			Bacteria	Endosphere root	Firmicutes						Bacillus thuringiensis	C1504156524	Ashkan and Bleakley, 2017
	5	Typha spp.			Bacteria	Endosphere root	Firmicutes						Bacillus thuringiensis	FJ755919	Ashkan and Bleakley, 2017
	6	Typha spp.			Bacteria	Endosphere root	Firmicutes						Bacillus thuringiensis	FJ755917	Ashkan and Bleakley, 2017
	7	Typha spp.			Bacteria	Endosphere root	Firmicutes						Bacillus thuringiensis	KF475852	Ashkan and Bleakley, 2017
	8	Typha spp.			Bacteria	Endosphere root	Proteobacteria	Gammaproteobacteria					Pseudomonas sp.	FR823441	Ashkan and Bleakley, 2017
	9	Typha spp.			Bacteria	Endosphere root	Proteobacteria	Gammaproteobacteria					Pseudomonas entomophila	C1504156523	Ashkan and Bleakley, 2017
	1	T. latifolia	Wetland located in the natural paradise “Le Mortine Oasis”, Campania, southern Italy	No cultivable bacteria identified by PCR guided 16S rDNA	Bacteria		Proteobacteria	Alphaproteobacteria	Rhizobiales	Hyphomicrobiaceae	Hyphomicrobium				Pietrangelo et al., 2018
	2	T. latifolia			Bacteria		Proteobacteria	Alphaproteobacteria	Rhizobiales						Pietrangelo et al., 2018
	3	T. latifolia			Bacteria		Proteobacteria	Alphaproteobacteria	Rhizobiales						Pietrangelo et al., 2018
	4	T. latifolia			Bacteria		Proteobacteria	Alphaproteobacteria	Rhizobiales						Pietrangelo et al., 2018
	5	T. latifolia			Bacteria		Proteobacteria	Alphaproteobacteria	Rhizobiales						Pietrangelo et al., 2018
	6	T. latifolia			Bacteria		Proteobacteria	Alphaproteobacteria	Rhizobiales	Rhizobiaceae					Pietrangelo et al., 2018
	7	T. latifolia			Bacteria		Proteobacteria	Alphaproteobacteria	Rhizobiales	Phyllobacteriaceae					Pietrangelo et al., 2018
	8	T. latifolia			Bacteria		Proteobacteria	Alphaproteobacteria	Rhizobiales	Methylocystaceae	Pleomorphomonas				Pietrangelo et al., 2018
	9	T. latifolia			Bacteria		Proteobacteria	Alphaproteobacteria	Rhizobiales						Pietrangelo et al., 2018
	10	T. latifolia			Bacteria		Proteobacteria	Alphaproteobacteria	Rhizobiales	Methylocystaceae	Methylosinus				Pietrangelo et al., 2018
	11	T. latifolia			Bacteria		Proteobacteria	Alphaproteobacteria	Rhizobiales	Methylocystaceae	Methylosinus				Pietrangelo et al., 2018
	12	T. latifolia			Bacteria		Proteobacteria	Alphaproteobacteria	Rhizobiales						Pietrangelo et al., 2018
	13	T. latifolia			Bacteria		Proteobacteria	Alphaproteobacteria	Rhizobiales						Pietrangelo et al., 2018
	14	T. latifolia			Bacteria		Proteobacteria	Alphaproteobacteria	Rhizobiales						Pietrangelo et al., 2018
	15	T. latifolia			Bacteria		Proteobacteria	Alphaproteobacteria	Rhizobiales						Pietrangelo et al., 2018
	16	T. latifolia			Bacteria		Proteobacteria	Alphaproteobacteria	Rhodobacterales	Rhodobacteraceae					Pietrangelo et al., 2018
	17	T. latifolia			Bacteria		Proteobacteria	Alphaproteobacteria	Rhodobacterales	Rhodobacteraceae					Pietrangelo et al., 2018
	18	T. latifolia			Bacteria		Proteobacteria	Alphaproteobacteria	Rhodobacterales	Rhodobacteraceae	Rhodobacter				Pietrangelo et al., 2018
	19	T. latifolia			Bacteria		Proteobacteria	Alphaproteobacteria	Rhodobacterales	Rhodobacteraceae	Rhodobacter				Pietrangelo et al., 2018
	20	T. latifolia			Bacteria		Proteobacteria	Alphaproteobacteria	Sphingomonadales	Sphingomonadaceae	Novosphingobium				Pietrangelo et al., 2018
	21	T. latifolia			Bacteria		Proteobacteria	Betaproteobacteria	Methylophilales	Methylophilaceae					Pietrangelo et al., 2018
	22	T. latifolia			Bacteria		Proteobacteria	Betaproteobacteria	SC-I-84						Pietrangelo et al., 2018
	23	T. latifolia			Bacteria		Proteobacteria	Betaproteobacteria	SC-I-84						Pietrangelo et al., 2018
	24	T. latifolia			Bacteria		Proteobacteria	Gammaproteobacteria	Pseudomonadales	Pseudomonadaceae	Pseudomonas		viridiflava		Pietrangelo et al., 2018
	25	T. latifolia			Bacteria		Proteobacteria	Gammaproteobacteria	Pseudomonadales	Moraxellaceae	Acinetobacter		johnsonii		Pietrangelo et al., 2018
	26	T. latifolia			Bacteria		Proteobacteria	Gammaproteobacteria	Pseudomonadales	Moraxellaceae	Acinetobacter		rhizosphaerae		Pietrangelo et al., 2018
	27	T. latifolia			Bacteria		Proteobacteria	Gammaproteobacteria	Pseudomonadales	Moraxellaceae	Acinetobacter				Pietrangelo et al., 2018
	28	T. latifolia			Bacteria		Actinobacteria	Acidimicrobiia	Acidimicrobiales	C111					Pietrangelo et al., 2018
	29	T. latifolia			Bacteria		Actinobacteria	Acidimicrobiia	Acidimicrobiales	C111					Pietrangelo et al., 2018
	30	T. latifolia			Bacteria		Actinobacteria	Acidimicrobiia	Acidimicrobiales	C111					Pietrangelo et al., 2018
	31	T. latifolia			Bacteria		Actinobacteria	Acidimicrobiia	Acidimicrobiales	C111					Pietrangelo et al., 2018
	32	T. latifolia			Bacteria		Actinobacteria	Acidimicrobiia	Acidimicrobiales	C111					Pietrangelo et al., 2018
	33	T. latifolia			Bacteria		Actinobacteria	Acidimicrobiia	Acidimicrobiales	Microthrixaceae					Pietrangelo et al., 2018
	34	T. latifolia			Bacteria		Actinobacteria	Actinobacteria	Actinomycetales	Streptomycetaceae					Pietrangelo et al., 2018
	35	T. latifolia			Bacteria		Actinobacteria	Actinobacteria	Actinomycetales						Pietrangelo et al., 2018
	36	T. latifolia			Bacteria		Actinobacteria	Actinobacteria	Actinomycetales	Mycobacteriaceae	Mycobacterium				Pietrangelo et al., 2018
	37	T. latifolia			Bacteria		Actinobacteria	Actinobacteria	Actinomycetales	Mycobacteriaceae	Mycobacterium				Pietrangelo et al., 2018
	38	T. latifolia			Bacteria		Actinobacteria	Actinobacteria	Actinomycetales	Mycobacteriaceae	Mycobacterium				Pietrangelo et al., 2018
	39	T. latifolia			Bacteria		Actinobacteria	Actinobacteria	Actinomycetales	Nocardioidaceae					Pietrangelo et al., 2018
	40	T. latifolia			Bacteria		Actinobacteria	Actinobacteria	Actinomycetales						Pietrangelo et al., 2018
	41	T. latifolia			Bacteria		Actinobacteria	Thermoleophilia	Gaiellales	Gaiellaceae					Pietrangelo et al., 2018
	42	T. latifolia			Bacteria		Actinobacteria	Thermoleophilia	Solirubrobacterales						Pietrangelo et al., 2018
	43	T. latifolia			Bacteria		Planctomycetes	Planctomycetia	Gemmatales	Gemmataceae					Pietrangelo et al., 2018
	44	T. latifolia			Bacteria		Planctomycetes	Planctomycetia	Gemmatales	Gemmataceae	Gemmata				Pietrangelo et al., 2018
	45	T. latifolia			Bacteria		Planctomycetes	Planctomycetia	Gemmatales	Gemmataceae	Gemmata				Pietrangelo et al., 2018
	46	T. latifolia			Bacteria		Planctomycetes	Planctomycetia	Gemmatales	Gemmataceae	Gemmata				Pietrangelo et al., 2018
	47	T. latifolia			Bacteria		Planctomycetes	Planctomycetia	Gemmatales	Gemmataceae	Gemmata				Pietrangelo et al., 2018
	48	T. latifolia			Bacteria		Planctomycetes	Planctomycetia	Gemmatales	Isosphaeraceae					Pietrangelo et al., 2018
	49	T. latifolia			Bacteria		Planctomycetes	Planctomycetia	Pirellulales	Pirellulaceae					Pietrangelo et al., 2018
	50	T. latifolia			Bacteria		Planctomycetes	Planctomycetia	Pirellulales	Pirellulaceae	A17				Pietrangelo et al., 2018
	51	T. latifolia			Bacteria		Firmicutes	Bacilli	Bacillales	Alicyclobacillaceae	Alicyclobacillus				Pietrangelo et al., 2018
	52	T. latifolia			Bacteria		Firmicutes	Bacilli	Bacillales	Bacillaceae	Bacillus		selenatarsenatis		Pietrangelo et al., 2018
	53	T. latifolia			Bacteria		Firmicutes	Bacilli	Bacillales						Pietrangelo et al., 2018
	54	T. latifolia			Bacteria		Firmicutes	Bacilli	Bacillales						Pietrangelo et al., 2018
	55	T. latifolia			Bacteria		Firmicutes	Bacilli	Bacillales						Pietrangelo et al., 2018
	56	T. latifolia			Bacteria		Firmicutes	Bacilli	Bacillales	[Exiguobacteraceae]	Exiguobacterium				Pietrangelo et al., 2018
	57	T. latifolia			Bacteria		Firmicutes	Bacilli	Bacillales	[Exiguobacteraceae]	Exiguobacterium				Pietrangelo et al., 2018
	58	T. latifolia			Bacteria		Firmicutes	Bacilli	Bacillales	Planococcaceae					Pietrangelo et al., 2018
	59	T. latifolia			Bacteria		Firmicutes	Clostridia	Clostridiales	Peptostreptococcaceae					Pietrangelo et al., 2018
	60	T. latifolia			Bacteria		Chloroflexi	Anaerolineae	Caldilineales	Caldilineaceae	Caldilinea				Pietrangelo et al., 2018
	61	T. latifolia			Bacteria		Chloroflexi	Chloroflexi	[Roseiflexales]	[Kouleothrixaceae]					Pietrangelo et al., 2018
	62	T. latifolia			Bacteria		Chloroflexi	Chloroflexi	[Roseiflexales]	[Kouleothrixaceae]					Pietrangelo et al., 2018
	63	T. latifolia			Bacteria		Acidobacteria	Acidobacteria-6	iii1-15						Pietrangelo et al., 2018
	64	T. latifolia			Bacteria		Acidobacteria	Acidobacteria-6	iii1-15						Pietrangelo et al., 2018
	65	T. latifolia			Bacteria		Acidobacteria	[ChlorAcidobacteria]	DS-100						Pietrangelo et al., 2018
	66	T. latifolia			Bacteria		Acidobacteria	Sva0725	Sva0725						Pietrangelo et al., 2018
	67	T. latifolia			Bacteria		Acidobacteria	Sva0725	Sva0725						Pietrangelo et al., 2018
	68	T. latifolia		Cultivable isolates biofilm-forming identified by 16S rRNA	Bacteria	Rizoplane roots	Actinobacteria						Microbacterium chocolatum	MG686091	Pietrangelo et al., 2018
	69	T. latifolia			Bacteria	Rizoplane roots	Actinobacteria						Streptomyces sp.	MG687522	Pietrangelo et al., 2018
	70	T. latifolia			Bacteria	Rizoplane roots	Actinobacteria						Streptomyces mirabilis	MG687521	Pietrangelo et al., 2018
	71	T. latifolia			Bacteria	Rizoplane roots	Actinobacteria						Microbacterium chocolatum	MG686133	Pietrangelo et al., 2018
	72	T. latifolia			Bacteria	Rizoplane roots	Actinobacteria						Rhodococcus sp.	MG686135	Pietrangelo et al., 2018
	73	T. latifolia			Bacteria	Rizoplane roots	Bacteroidetes						Wautersiella sp.	MG686234	Pietrangelo et al., 2018
	74	T. latifolia			Bacteria	Rizoplane roots	Proteobacteria						Pseudomonas sp.	MG686090	Pietrangelo et al., 2018
	75	T. latifolia			Bacteria	Rizoplane roots	Proteobacteria						Xanthomonadaceae bacterium	MG687499	Pietrangelo et al., 2018
	76	T. latifolia			Bacteria	Rizoplane roots	Proteobacteria						Enterobacteriaceae bacterium	MG686083	Pietrangelo et al., 2018
	77	T. latifolia			Bacteria	Rizoplane roots	Firmicutes						Bacillaceae bacterium	MG686089	Pietrangelo et al., 2018
	78	T. latifolia			Bacteria	Rizoplane roots	Firmicutes						Bacillaceae bacterium	MG686130	Pietrangelo et al., 2018
	79	T. latifolia			Bacteria	Rizoplane roots	Firmicutes						Bacillaceae bacterium	MG686134	Pietrangelo et al., 2018
	80	T. latifolia			Bacteria	Rizoplane roots	Proteobacteria						Janthinobacterium lividum	MG687520	Pietrangelo et al., 2018

## Sheet: Fig. Bacteria in natural sites
	Phylum	T. australis	Typha sp.	T. latifolia
		Isolates	Isolates	Isolates and OTUs
	Proteobacteria	10	2	31
	Actinobacteria			20
	Firmicutes		7	12
	Planctomycetes			8
	Acidobacteria			5
	Chloroflexi			3
	Bacteroidetes			1
	Isolates: Meaning that bacteria were identified by traditional microbiology
	OTUs: Meaning that bacteria were identified by 16sRNA gene sequencing
				80
				100
