# Supplementary material for: Bacterial Communities Associated with the Roots of Typha spp. and Its Relationship in Phytoremediation Processes
Source: Microorganisms. 2023 Jun 15;11(6):1587. doi: 10.3390/microorganisms11061587 (PMC10300723; doi:10.3390/microorganisms11061587)
Supplement: Supplementary file 1 [file microorganisms-11-01587-s001.zip › Table S2. Bacteria associated with Typha roots in heavy metal contaminated environments.xlsx]

## Sheet: Typha in HM
			Table S2. Bacteria associated with the roots of Typha sp. growing in heavy metal contaminated environments
	No.	Plant species	Collection site	Experimental strategy	Kingdom	Source	Phylum	Class	Order	Family	Genus	Isolate	Specie	Gene bank accesion number	Reference
	1	Typha sp.	Artificial wetland at Leon, Guanajuato, Mexico	Cultivable bacteria identified by PCR of the 16S rRNA gene	Bacteria	Rhizosphere sediments	Proteobacteria	Gammaproteobacteria				A12		EF599308	Pacheco-Aguilar et al., 2008
	2	Typha sp.			Bacteria	Rhizosphere sediments	Proteobacteria	Gammaproteobacteria				A14		EF599309	Pacheco-Aguilar et al., 2008
	3	Typha sp.			Bacteria	Rhizosphere sediments	Proteobacteria	Gammaproteobacteria				A11		EF599307	Pacheco-Aguilar et al., 2008
	4	Typha sp.			Bacteria	Rhizosphere sediments	Proteobacteria	Gammaproteobacteria				E11		EF599315	Pacheco-Aguilar et al., 2008
	5	Typha sp.			Bacteria	Rhizosphere sediments	Proteobacteria	Gammaproteobacteria				E12		EF599316	Pacheco-Aguilar et al., 2008
	6	Typha sp.			Bacteria	Rhizosphere sediments	Proteobacteria	Betaproteobacteria				C14		EF599312	Pacheco-Aguilar et al., 2008
	7	Typha sp.			Bacteria	Rhizosphere sediments	Proteobacteria	Betaproteobacteria				C11		EF599311	Pacheco-Aguilar et al., 2008
	8	Typha sp.			Bacteria	Rhizosphere sediments	Proteobacteria	Alphaproteobacteria				D11		EF599314	Pacheco-Aguilar et al., 2008
	1	T. domingensis	Domestic and industrial wastewater storage ponds containing Cr, Fe, and Ni at Faisalabad, Pakistan	Cultivable bacteria identified by PCR guided 16S rDNA	Bacteria	root	Proteobacteria	Alphaproteobacteria	Hyphomicrobiales	Rhizobiaceae	Rhizobium		Rhizobium sp.	KF301608	Shehzadi et al. 2016
	2	T. domingensis			Bacteria	root	Proteobacteria	Alphaproteobacteria	Sphingomonadales	Sphingomonadaceae	Sphingobium		Sphingobium sp.	KF311078	Shehzadi et al. 2016
	3	T. domingensis			Bacteria	root	Proteobacteria	Alphaproteobacteria	Hyphomicrobiales	Stappiaceae	Pannonibacter		Pannonibacter phragmitetus	KF311079	Shehzadi et al. 2016
	4	T. domingensis			Bacteria	root	Proteobacteria	Gammaproteobacteria	Enterobacterales	Erwiniaceae	Pantoea		Pantoea sp.	KF301616	Shehzadi et al. 2016
	5	T. domingensis			Bacteria	root	Proteobacteria	Gammaproteobacteria	Oceanospirillales	Halomonadaceae	Halomonas		Halomonas hamiltonii	KF301620	Shehzadi et al. 2016
	6	T. domingensis			Bacteria	root	Proteobacteria	Gammaproteobacteria	Moraxellales	Moraxellaceae	Psychrobacter		Psychrobacter alimentarius	KF311090	Shehzadi et al. 2016
	7	T. domingensis			Bacteria	shoot	Proteobacteria	Gammaproteobacteria	Oceanospirillales	Halomonadaceae	Halomonas		Halomonas stevensii	KF301609	Shehzadi et al. 2016
	8	T. domingensis			Bacteria	shoot	Proteobacteria	Gammaproteobacteria	Oceanospirillales	Halomonadaceae	Halomonas		Halomonas stevensii	KF311091	Shehzadi et al. 2016
	9	T. domingensis			Bacteria	shoot	Proteobacteria	Gammaproteobacteria	Pseudomonadales	Pseudomonadaceae	Pseudomonas		Pseudomonas fluorescens	KF311092	Shehzadi et al. 2016
	10	T. domingensis			Bacteria	root	Firmicutes	Bacilli	Bacillales	Bacillaceae	Bacillus		Bacillus sp.	KF301619	Shehzadi et al. 2016
	11	T. domingensis			Bacteria	root	Firmicutes	Bacilli	Bacillales	Bacillaceae	Bacillus		Bacillus safensis	KF311083	Shehzadi et al. 2016
	12	T. domingensis			Bacteria	root	Firmicutes	Bacilli	Bacillales	Bacillaceae	Bacillus		Bacillus pumilus	KF311089	Shehzadi et al. 2016
	13	T. domingensis			Bacteria	root	Firmicutes	Bacilli	Bacillales	Bacillaceae	Bacillus		Bacillus subtilis	KF311093	Shehzadi et al. 2016
	14	T. domingensis			Bacteria	shoot	Firmicutes	Bacilli	Bacillales	Bacillaceae	Bacillus		Bacillus safensis	KF301617	Shehzadi et al. 2016
	15	T. domingensis			Bacteria	shoot	Firmicutes	Bacilli	Bacillales	Bacillaceae	Bacillus		Bacillus sp.	KF301618	Shehzadi et al. 2016
	16	T. domingensis			Bacteria	shoot	Firmicutes	Bacilli	Bacillales	Bacillaceae	Bacillus		Bacillus safensis	KF311080	Shehzadi et al. 2016
	17	T. domingensis			Bacteria	shoot	Firmicutes	Bacilli	Bacillales	Bacillaceae	Bacillus		Bacillus sp.	KF311088	Shehzadi et al. 2016
	18	T. domingensis			Bacteria	shoot	Firmicutes	Bacilli	Bacillales	Bacillaceae	Bacillus		Bacillus aerophilus	KF311094	Shehzadi et al. 2016
	19	T. domingensis			Bacteria	shoot	Firmicutes	Bacilli	Bacillales	Bacillaceae	Bacillus		Bacillus safensis	KF311095	Shehzadi et al. 2016
	20	T. domingensis			Bacteria	root	Actinobacteria		Micrococcales	Microbacteriaceae	Microbacterium		Microbacterium oleivorans	KF311081	Shehzadi et al. 2016
	21	T. domingensis			Bacteria	shoot	Actinobacteria		Micrococcales	Microbacteriaceae	Microbacterium		Microbacterium arborescens	KF227796	Shehzadi et al. 2016
	22	T. domingensis			Bacteria	shoot	Actinobacteria		Micrococcales	Microbacteriaceae	Microbacterium		Microbacterium sp.	KF301610	Shehzadi et al. 2016
	23	T. domingensis			Bacteria	shoot	Actinobacteria		Micrococcales	Microbacteriaceae	Microbacterium		Microbacterium schleiferi	KF301613	Shehzadi et al. 2016
	24	T. domingensis			Bacteria	shoot	Actinobacteria		Micrococcales	Intrasporangiaceae	Janibacter		Janibacter melonis	KF311086	Shehzadi et al. 2016
	25	T. domingensis			Bacteria	root	Bacteroidetes	Flavobacteriia	Flavobacteriales	Weeksellaceae	Cloacibacterium		Cloacibacterium normanense	KF301612	Shehzadi et al. 2016
	1	T.angustifolia	Uranium mines contaminated with iron at Jaduguda, India	Cultivable endophytic bacteria	Bacteria	root	Firmicutes	Bacilli	Bacillales	Staphylococcaceae	Staphylococcus	JGTA-R2	Staphylococcus sp.	KT805410	Saha et al., 2016
	2	T.angustifolia			Bacteria	root	Firmicutes	Bacilli	Bacillales	Staphylococcaceae	Staphylococcus	JGTA-R4	Staphylococcus sp.	KT805412	Saha et al., 2016
	3	T.angustifolia			Bacteria	root	Firmicutes	Bacilli	Bacillales	Bacillaceae	Bacillus	JGTA-R5	Bacillus pumilus	KT805413	Saha et al., 2016
	4	T.angustifolia			Bacteria	root	Firmicutes	Bacilli	Bacillales	Planococcaceae	Planococcus	JGTA-R6	Planococcus sp.	KT805414	Saha et al., 2016
	5	T.angustifolia			Bacteria	root	Proteobacteria	Gammaproteobacteria	Pseudomonadales	Pseudomonadaceae	Pseudomonas	JGTA-R3	Pseudomonas stutzeri	KT805411	Saha et al., 2016
	6	T.angustifolia			Bacteria	shoot	Firmicutes	Bacilli	Bacillales	Bacillaceae	Bacillus	JGTA_S3	Bacillus sp.	KT805416	Saha et al., 2016
	7	T.angustifolia			Bacteria	shoot	Firmicutes	Bacilli	Bacillales	Planococcaceae	Planococcus	JGTA_S4	Bacillus sp.	KT805417	Saha et al., 2016
	8	T.angustifolia			Bacteria	shoot	Actinobacteria		Micrococcales	Micrococcaceae	Kocuria	JGTA_S2	Kocuria rhizophila	KT805415	Saha et al., 2016
	9	T.angustifolia			Bacteria	shoot	Actinobacteria		Micrococcales	Micrococcaceae	Micrococcus	JGTA-S5	Micrococcus luteus	KT805418	Saha et al., 2016
	10	T.angustifolia			Bacteria	shoot	Proteobacteria	Alphaproteobacteria	Sphingomonadales	Sphingomonadaceae	Sphingomonas	JGTA-S6	Sphingomonas pseudosanguinis	KT805419	Saha et al., 2016
	1	T. orientalis	Jinshan Lake Park containing Cu, Cr, Pb, Cd, and Zn in Zhenjiang City, Jiangsu Province, China	No cultivable bacteria identified by PCR guided 16S rDNA	Bacteria	Rhizosphere	Planctomycetes	Planctomycetia	Planctomycetales	Planctomycetacea	Candidatus brocadia anammoxidans	CT1AMX01	Candidatus brocadia anammoxidans	KM095249	Zhou et al., 2017
	2	T. orientalis			Bacteria	Rhizosphere	Planctomycetes	Planctomycetia	Planctomycetales	Planctomycetacea	Candidatus brocadia anammoxidans	CT1AMX05	Candidatus brocadia anammoxidans	KM095250	Zhou et al., 2017
	3	T. orientalis			Bacteria	Rhizosphere	Planctomycetes	Planctomycetia	Planctomycetales	Planctomycetacea	Candidatus brocadia anammoxidans	CT1AMX07	Candidatus brocadia anammoxidans	KM095251	Zhou et al., 2017
	4	T. orientalis			Bacteria	Rhizosphere	Planctomycetes	Planctomycetia	Planctomycetales	Planctomycetacea	Candidatus brocadia anammoxidans	CT1AMX08	Candidatus brocadia anammoxidans	KM095252	Zhou et al., 2017
	5	T. orientalis			Bacteria	Rhizosphere	Planctomycetes	Planctomycetia	Planctomycetales	Planctomycetacea	Candidatus brocadia anammoxidans	CT1AMX09	Candidatus brocadia anammoxidans	KM095253	Zhou et al., 2017
	6	T. orientalis			Bacteria	Rhizosphere	Planctomycetes	Planctomycetia	Planctomycetales	Planctomycetacea	Candidatus brocadia anammoxidans	CT1AMX10	Candidatus brocadia anammoxidans	KM095254	Zhou et al., 2017
	7	T. orientalis			Bacteria	Rhizosphere	Planctomycetes	Planctomycetia	Planctomycetales	Planctomycetacea	Candidatus brocadia anammoxidans	CT1AMX13	Candidatus brocadia anammoxidans	KM095255	Zhou et al., 2017
	8	T. orientalis			Bacteria	Rhizosphere	Planctomycetes	Planctomycetia	Planctomycetales	Planctomycetacea	Candidatus brocadia anammoxidans	CT1AMX16	Candidatus brocadia anammoxidans	KM095256	Zhou et al., 2017
	9	T. orientalis			Bacteria	Rhizosphere	Planctomycetes	Planctomycetia	Planctomycetales	Planctomycetacea	Candidatus brocadia anammoxidans	CT1AMX19	Candidatus brocadia anammoxidans	KM095257	Zhou et al., 2017
	10	T. orientalis			Bacteria	Rhizosphere	Planctomycetes	Planctomycetia	Planctomycetales	Planctomycetacea	Candidatus brocadia anammoxidans	CT1AMX22	Candidatus brocadia anammoxidans	KM095258	Zhou et al., 2017
	11	T. orientalis			Bacteria	Rhizosphere	Planctomycetes	Planctomycetia	Planctomycetales	Planctomycetacea	Candidatus brocadia anammoxidans	CT1AMX23	Candidatus brocadia anammoxidans	KM095259	Zhou et al., 2017
	12	T. orientalis			Bacteria	Rhizosphere	Planctomycetes	Planctomycetia	Planctomycetales	Planctomycetacea	Candidatus brocadia anammoxidans	CT1AMX26	Candidatus brocadia anammoxidans	KM095260	Zhou et al., 2017
	13	T. orientalis			Bacteria	Rhizosphere	Planctomycetes	Planctomycetia	Planctomycetales	Planctomycetacea	Candidatus brocadia anammoxidans	CT1AMX28	Candidatus brocadia anammoxidans	KM095261	Zhou et al., 2017
	14	T. orientalis			Bacteria	Rhizosphere	Planctomycetes	Planctomycetia	Planctomycetales	Planctomycetacea	Candidatus brocadia anammoxidans	CT1AMX29	Candidatus brocadia anammoxidans	KM095262	Zhou et al., 2017
	15	T. orientalis			Bacteria	Rhizosphere	Planctomycetes	Planctomycetia	Planctomycetales	Planctomycetacea	Candidatus brocadia anammoxidans	CT1AMX31	Candidatus brocadia anammoxidans	KM095263	Zhou et al., 2017
	16	T. orientalis			Bacteria	Rhizosphere	Planctomycetes	Planctomycetia	Planctomycetales	Planctomycetacea	Candidatus brocadia anammoxidans	CT1AMX32	Candidatus brocadia anammoxidans	KM095264	Zhou et al., 2017
	17	T. orientalis			Bacteria	Rhizosphere	Planctomycetes	Planctomycetia	Planctomycetales	Planctomycetacea	Candidatus brocadia anammoxidans	CT1AMX34	Candidatus brocadia anammoxidans	KM095265	Zhou et al., 2017
	18	T. orientalis			Bacteria	Rhizosphere	Planctomycetes	Planctomycetia	Planctomycetales	Planctomycetacea	Candidatus brocadia anammoxidans	CT1AMX37	Candidatus brocadia anammoxidans	KM095266	Zhou et al., 2017
	19	T. orientalis			Bacteria	Rhizosphere	Planctomycetes	Planctomycetia	Planctomycetales	Planctomycetacea	Candidatus brocadia anammoxidans	CT1AMX38	Candidatus brocadia anammoxidans	KM095267	Zhou et al., 2017
	20	T. orientalis			Bacteria	Rhizosphere	Planctomycetes	Planctomycetia	Planctomycetales	Planctomycetacea	Candidatus brocadia anammoxidans	AC1AMX02	Candidatus brocadia anammoxidans	KM095268	Zhou et al., 2017
	21	T. orientalis			Bacteria	Rhizosphere	Planctomycetes	Planctomycetia	Planctomycetales	Planctomycetacea	Candidatus brocadia anammoxidans	AC1AMX03	Candidatus brocadia anammoxidans	KM095269	Zhou et al., 2017
	22	T. orientalis			Bacteria	Rhizosphere	Planctomycetes	Planctomycetia	Planctomycetales	Planctomycetacea	Candidatus brocadia anammoxidans	AC1AMX04	Candidatus brocadia anammoxidans	KM095270	Zhou et al., 2017
	23	T. orientalis			Bacteria	Rhizosphere	Planctomycetes	Planctomycetia	Planctomycetales	Planctomycetacea	Candidatus brocadia anammoxidans	AC1AMX08	Candidatus brocadia anammoxidans	KM095271	Zhou et al., 2017
	24	T. orientalis			Bacteria	Rhizosphere	Planctomycetes	Planctomycetia	Planctomycetales	Planctomycetacea	Candidatus brocadia anammoxidans	AC1AMX09	Candidatus brocadia anammoxidans	KM095272	Zhou et al., 2017
	25	T. orientalis			Bacteria	Rhizosphere	Planctomycetes	Planctomycetia	Planctomycetales	Planctomycetacea	Candidatus brocadia anammoxidans	AC1AMX10	Candidatus brocadia anammoxidans	KM095273	Zhou et al., 2017
	26	T. orientalis			Bacteria	Rhizosphere	Planctomycetes	Planctomycetia	Planctomycetales	Planctomycetacea	Candidatus brocadia anammoxidans	AC1AMX12	Candidatus brocadia anammoxidans	KM095274	Zhou et al., 2017
	27	T. orientalis			Bacteria	Rhizosphere	Planctomycetes	Planctomycetia	Planctomycetales	Planctomycetacea	Candidatus brocadia anammoxidans	AC1AMX13	Candidatus brocadia anammoxidans	KM095275	Zhou et al., 2017
	28	T. orientalis			Bacteria	Rhizosphere	Planctomycetes	Planctomycetia	Planctomycetales	Planctomycetacea	Candidatus brocadia anammoxidans	AC1AMX14	Candidatus brocadia anammoxidans	KM095276	Zhou et al., 2017
	29	T. orientalis			Bacteria	Rhizosphere	Planctomycetes	Planctomycetia	Planctomycetales	Planctomycetacea	Candidatus brocadia anammoxidans	AC1AMX18	Candidatus brocadia anammoxidans	KM095277	Zhou et al., 2017
	30	T. orientalis			Bacteria	Rhizosphere	Planctomycetes	Planctomycetia	Planctomycetales	Planctomycetacea	Candidatus brocadia anammoxidans	AC1AMX22	Candidatus brocadia anammoxidans	KM095278	Zhou et al., 2017
	31	T. orientalis			Bacteria	Rhizosphere	Planctomycetes	Planctomycetia	Planctomycetales	Planctomycetacea	Candidatus brocadia anammoxidans	AC1AMX24	Candidatus brocadia anammoxidans	KM095279	Zhou et al., 2017
	32	T. orientalis			Bacteria	Rhizosphere	Planctomycetes	Planctomycetia	Planctomycetales	Planctomycetacea	Candidatus brocadia anammoxidans	AC1AMX25	Candidatus brocadia anammoxidans	KM095280	Zhou et al., 2017
	33	T. orientalis			Bacteria	Rhizosphere	Planctomycetes	Planctomycetia	Planctomycetales	Planctomycetacea	Candidatus brocadia anammoxidans	AC1AMX26	Candidatus brocadia anammoxidans	KM095281	Zhou et al., 2017
	34	T. orientalis			Bacteria	Rhizosphere	Planctomycetes	Planctomycetia	Planctomycetales	Planctomycetacea	Candidatus brocadia anammoxidans	AC1AMX27	Candidatus brocadia anammoxidans	KM095282	Zhou et al., 2017
	35	T. orientalis			Bacteria	Rhizosphere	Planctomycetes	Planctomycetia	Planctomycetales	Planctomycetacea	Candidatus brocadia anammoxidans	AC1AMX30	Candidatus brocadia anammoxidans	KM095283	Zhou et al., 2017
	36	T. orientalis			Bacteria	Rhizosphere	Planctomycetes	Planctomycetia	Planctomycetales	Planctomycetacea	Candidatus brocadia anammoxidans	AC1AMX32	Candidatus brocadia anammoxidans	KM095284	Zhou et al., 2017
	37	T. orientalis			Bacteria	Rhizosphere	Planctomycetes	Planctomycetia	Planctomycetales	Planctomycetacea	Candidatus brocadia anammoxidans	AC1AMX34	Candidatus brocadia anammoxidans	KM095285	Zhou et al., 2017
	38	T. orientalis			Bacteria	Rhizosphere	Planctomycetes	Planctomycetia	Planctomycetales	Planctomycetacea	Candidatus brocadia anammoxidans	N-AC1AMX02	Candidatus brocadia anammoxidans	KM095286	Zhou et al., 2017
	39	T. orientalis			Bacteria	Rhizosphere	Planctomycetes	Planctomycetia	Planctomycetales	Planctomycetacea	Candidatus brocadia anammoxidans	N-AC1AMX04	Candidatus brocadia anammoxidans	KM095287	Zhou et al., 2017
	40	T. orientalis			Bacteria	Rhizosphere	Planctomycetes	Planctomycetia	Planctomycetales	Planctomycetacea	Candidatus brocadia anammoxidans	N-AC1AMX06	Candidatus brocadia anammoxidans	KM095288	Zhou et al., 2017
	41	T. orientalis			Bacteria	Rhizosphere	Planctomycetes	Planctomycetia	Planctomycetales	Planctomycetacea	Candidatus brocadia anammoxidans	N-AC1AMX08	Candidatus brocadia anammoxidans	KM095289	Zhou et al., 2017
	42	T. orientalis			Bacteria	Rhizosphere	Planctomycetes	Planctomycetia	Planctomycetales	Planctomycetacea	Candidatus brocadia anammoxidans	N-AC1AMX09	Candidatus brocadia anammoxidans	KM095290	Zhou et al., 2017
	43	T. orientalis			Bacteria	Rhizosphere	Planctomycetes	Planctomycetia	Planctomycetales	Planctomycetacea	Candidatus brocadia anammoxidans	N-AC1AMX12	Candidatus brocadia anammoxidans	KM095291	Zhou et al., 2017
	44	T. orientalis			Bacteria	Rhizosphere	Planctomycetes	Planctomycetia	Planctomycetales	Planctomycetacea	Candidatus brocadia anammoxidans	N-AC1AMX14	Candidatus brocadia anammoxidans	KM095292	Zhou et al., 2017
	45	T. orientalis			Bacteria	Rhizosphere	Planctomycetes	Planctomycetia	Planctomycetales	Planctomycetacea	Candidatus brocadia anammoxidans	N-AC1AMX16	Candidatus brocadia anammoxidans	KM095293	Zhou et al., 2017
	46	T. orientalis			Bacteria	Rhizosphere	Planctomycetes	Planctomycetia	Planctomycetales	Planctomycetacea	Candidatus brocadia anammoxidans	N-AC1AMX18	Candidatus brocadia anammoxidans	KM095294	Zhou et al., 2017
	47	T. orientalis			Bacteria	Rhizosphere	Planctomycetes	Planctomycetia	Planctomycetales	Planctomycetacea	Candidatus brocadia anammoxidans	N-AC1AMX22	Candidatus brocadia anammoxidans	KM095295	Zhou et al., 2017
	48	T. orientalis			Bacteria	Rhizosphere	Planctomycetes	Planctomycetia	Planctomycetales	Planctomycetacea	Candidatus brocadia anammoxidans	N-AC1AMX24	Candidatus brocadia anammoxidans	KM095296	Zhou et al., 2017
	49	T. orientalis			Bacteria	Rhizosphere	Planctomycetes	Planctomycetia	Planctomycetales	Planctomycetacea	Candidatus brocadia anammoxidans	N-AC1AMX26	Candidatus brocadia anammoxidans	KM095297	Zhou et al., 2017
	50	T. orientalis			Bacteria	Rhizosphere	Planctomycetes	Planctomycetia	Planctomycetales	Planctomycetacea	Candidatus brocadia anammoxidans	N-AC1AMX28	Candidatus brocadia anammoxidans	KM095298	Zhou et al., 2017
	51	T. orientalis			Bacteria	Rhizosphere	Planctomycetes	Planctomycetia	Planctomycetales	Planctomycetacea	Candidatus brocadia anammoxidans	N-AC1AMX30	Candidatus brocadia anammoxidans	KM095299	Zhou et al., 2017
	52	T. orientalis			Bacteria	Rhizosphere	Planctomycetes	Planctomycetia	Planctomycetales	Planctomycetacea	Candidatus brocadia anammoxidans	N-AC1AMX31	Candidatus brocadia anammoxidans	KM095300	Zhou et al., 2017
	53	T. orientalis			Bacteria	Rhizosphere	Planctomycetes	Planctomycetia	Planctomycetales	Planctomycetacea	Candidatus brocadia anammoxidans	N-AC1AMX36	Candidatus brocadia anammoxidans	KM095301	Zhou et al., 2017
	54	T. orientalis			Bacteria	Rhizosphere	Planctomycetes	Planctomycetia	Planctomycetales	Planctomycetacea	Candidatus brocadia anammoxidans	N-AC1AMX40	Candidatus brocadia anammoxidans	KM095302	Zhou et al., 2017
	55	T. orientalis			Bacteria	Rhizosphere	Planctomycetes	Planctomycetia	Planctomycetales	Planctomycetacea	Candidatus kuenenia stuttgartiensis	CT3AMX01	Candidatus kuenenia stuttgartiensis	KM095303	Zhou et al., 2017
	56	T. orientalis			Bacteria	Rhizosphere	Planctomycetes	Planctomycetia	Planctomycetales	Planctomycetacea	Candidatus kuenenia stuttgartiensis	CT3AMX03	Candidatus kuenenia stuttgartiensis	KM095304	Zhou et al., 2017
	57	T. orientalis			Bacteria	Rhizosphere	Planctomycetes	Planctomycetia	Planctomycetales	Planctomycetacea	Candidatus kuenenia stuttgartiensis	CT3AMX04	Candidatus kuenenia stuttgartiensis	KM095305	Zhou et al., 2017
	58	T. orientalis			Bacteria	Rhizosphere	Planctomycetes	Planctomycetia	Planctomycetales	Planctomycetacea	Candidatus kuenenia stuttgartiensis	CT3AMX07	Candidatus kuenenia stuttgartiensis	KM095306	Zhou et al., 2017
	59	T. orientalis			Bacteria	Rhizosphere	Planctomycetes	Planctomycetia	Planctomycetales	Planctomycetacea	Candidatus kuenenia stuttgartiensis	CT3AMX08	Candidatus kuenenia stuttgartiensis	KM095307	Zhou et al., 2017
	60	T. orientalis			Bacteria	Rhizosphere	Planctomycetes	Planctomycetia	Planctomycetales	Planctomycetacea	Candidatus kuenenia stuttgartiensis	CT3AMX11	Candidatus kuenenia stuttgartiensis	KM095308	Zhou et al., 2017
	61	T. orientalis			Bacteria	Rhizosphere	Planctomycetes	Planctomycetia	Planctomycetales	Planctomycetacea	Candidatus kuenenia stuttgartiensis	CT3AMX13	Candidatus kuenenia stuttgartiensis	KM095309	Zhou et al., 2017
	62	T. orientalis			Bacteria	Rhizosphere	Planctomycetes	Planctomycetia	Planctomycetales	Planctomycetacea	Candidatus kuenenia stuttgartiensis	CT3AMX15	Candidatus kuenenia stuttgartiensis	KM095310	Zhou et al., 2017
	63	T. orientalis			Bacteria	Rhizosphere	Planctomycetes	Planctomycetia	Planctomycetales	Planctomycetacea	Candidatus kuenenia stuttgartiensis	CT3AMX18	Candidatus kuenenia stuttgartiensis	KM095311	Zhou et al., 2017
	64	T. orientalis			Bacteria	Rhizosphere	Planctomycetes	Planctomycetia	Planctomycetales	Planctomycetacea	Candidatus kuenenia stuttgartiensis	CT3AMX22	Candidatus kuenenia stuttgartiensis	KM095312	Zhou et al., 2017
	65	T. orientalis			Bacteria	Rhizosphere	Planctomycetes	Planctomycetia	Planctomycetales	Planctomycetacea	Candidatus kuenenia stuttgartiensis	CT3AMX23	Candidatus kuenenia stuttgartiensis	KM095313	Zhou et al., 2017
	66	T. orientalis			Bacteria	Rhizosphere	Planctomycetes	Planctomycetia	Planctomycetales	Planctomycetacea	Candidatus kuenenia stuttgartiensis	CT3AMX26	Candidatus kuenenia stuttgartiensis	KM095314	Zhou et al., 2017
	67	T. orientalis			Bacteria	Rhizosphere	Planctomycetes	Planctomycetia	Planctomycetales	Planctomycetacea	Candidatus kuenenia stuttgartiensis	CT3AMX27	Candidatus kuenenia stuttgartiensis	KM095315	Zhou et al., 2017
	68	T. orientalis			Bacteria	Rhizosphere	Planctomycetes	Planctomycetia	Planctomycetales	Planctomycetacea	Candidatus kuenenia stuttgartiensis	CT3AMX28	Candidatus kuenenia stuttgartiensis	KM095316	Zhou et al., 2017
	69	T. orientalis			Bacteria	Rhizosphere	Planctomycetes	Planctomycetia	Planctomycetales	Planctomycetacea	Candidatus kuenenia stuttgartiensis	CT3AMX31	Candidatus kuenenia stuttgartiensis	KM095317	Zhou et al., 2017
	70	T. orientalis			Bacteria	Rhizosphere	Planctomycetes	Planctomycetia	Planctomycetales	Planctomycetacea	Candidatus kuenenia stuttgartiensis	CT3AMX34	Candidatus kuenenia stuttgartiensis	KM095318	Zhou et al., 2017
	71	T. orientalis			Bacteria	Rhizosphere	Planctomycetes	Planctomycetia	Planctomycetales	Planctomycetacea	Candidatus kuenenia stuttgartiensis	CT3AMX37	Candidatus kuenenia stuttgartiensis	KM095319	Zhou et al., 2017
	72	T. orientalis			Bacteria	Rhizosphere	Planctomycetes	Planctomycetia	Planctomycetales	Planctomycetacea	Candidatus kuenenia stuttgartiensis	CT3AMX38	Candidatus kuenenia stuttgartiensis	KM095320	Zhou et al., 2017
	73	T. orientalis			Bacteria	Rhizosphere	Planctomycetes	Planctomycetia	Planctomycetales	Planctomycetacea	Candidatus kuenenia stuttgartiensis	CT3AMX40	Candidatus kuenenia stuttgartiensis	KM095321	Zhou et al., 2017
	74	T. orientalis			Bacteria	Rhizosphere	Planctomycetes	Planctomycetia	Planctomycetales	Planctomycetacea	Candidatus kuenenia stuttgartiensis	AC3AMX01	Candidatus kuenenia stuttgartiensis	KM095322	Zhou et al., 2017
	75	T. orientalis			Bacteria	Rhizosphere	Planctomycetes	Planctomycetia	Planctomycetales	Planctomycetacea	Candidatus kuenenia stuttgartiensis	AC3AMX04	Candidatus kuenenia stuttgartiensis	KM095323	Zhou et al., 2017
	76	T. orientalis			Bacteria	Rhizosphere	Planctomycetes	Planctomycetia	Planctomycetales	Planctomycetacea	Candidatus kuenenia stuttgartiensis	AC3AMX12	Candidatus kuenenia stuttgartiensis	KM095324	Zhou et al., 2017
	77	T. orientalis			Bacteria	Rhizosphere	Planctomycetes	Planctomycetia	Planctomycetales	Planctomycetacea	Candidatus kuenenia stuttgartiensis	AC3AMX14	Candidatus kuenenia stuttgartiensis	KM095325	Zhou et al., 2017
	78	T. orientalis			Bacteria	Rhizosphere	Planctomycetes	Planctomycetia	Planctomycetales	Planctomycetacea	Candidatus kuenenia stuttgartiensis	AC3AMX15	Candidatus kuenenia stuttgartiensis	KM095326	Zhou et al., 2017
	79	T. orientalis			Bacteria	Rhizosphere	Planctomycetes	Planctomycetia	Planctomycetales	Planctomycetacea	Candidatus kuenenia stuttgartiensis	AC3AMX19	Candidatus kuenenia stuttgartiensis	KM095327	Zhou et al., 2017
	80	T. orientalis			Bacteria	Rhizosphere	Planctomycetes	Planctomycetia	Planctomycetales	Planctomycetacea	Candidatus kuenenia stuttgartiensis	AC3AMX20	Candidatus kuenenia stuttgartiensis	KM095328	Zhou et al., 2017
	81	T. orientalis			Bacteria	Rhizosphere	Planctomycetes	Planctomycetia	Planctomycetales	Planctomycetacea	Candidatus kuenenia stuttgartiensis	AC3AMX23	Candidatus kuenenia stuttgartiensis	KM095329	Zhou et al., 2017
	82	T. orientalis			Bacteria	Rhizosphere	Planctomycetes	Planctomycetia	Planctomycetales	Planctomycetacea	Candidatus kuenenia stuttgartiensis	AC3AMX24	Candidatus kuenenia stuttgartiensis	KM095330	Zhou et al., 2017
	83	T. orientalis			Bacteria	Rhizosphere	Planctomycetes	Planctomycetia	Planctomycetales	Planctomycetacea	Candidatus kuenenia stuttgartiensis	AC3AMX27	Candidatus kuenenia stuttgartiensis	KM095331	Zhou et al., 2017
	84	T. orientalis			Bacteria	Rhizosphere	Planctomycetes	Planctomycetia	Planctomycetales	Planctomycetacea	Candidatus kuenenia stuttgartiensis	AC3AMX29	Candidatus kuenenia stuttgartiensis	KM095332	Zhou et al., 2017
	85	T. orientalis			Bacteria	Rhizosphere	Planctomycetes	Planctomycetia	Planctomycetales	Planctomycetacea	Candidatus kuenenia stuttgartiensis	AC3AMX31	Candidatus kuenenia stuttgartiensis	KM095333	Zhou et al., 2017
	86	T. orientalis			Bacteria	Rhizosphere	Planctomycetes	Planctomycetia	Planctomycetales	Planctomycetacea	Candidatus kuenenia stuttgartiensis	AC3AMX33	Candidatus kuenenia stuttgartiensis	KM095334	Zhou et al., 2017
	87	T. orientalis			Bacteria	Rhizosphere	Planctomycetes	Planctomycetia	Planctomycetales	Planctomycetacea	Candidatus kuenenia stuttgartiensis	AC3AMX35	Candidatus kuenenia stuttgartiensis	KM095335	Zhou et al., 2017
	88	T. orientalis			Bacteria	Rhizosphere	Planctomycetes	Planctomycetia	Planctomycetales	Planctomycetacea	Candidatus kuenenia stuttgartiensis	AC3AMX39	Candidatus kuenenia stuttgartiensis	KM095336	Zhou et al., 2017
	89	T. orientalis			Bacteria	Rhizosphere	Planctomycetes	Planctomycetia	Planctomycetales	Planctomycetacea	Candidatus kuenenia stuttgartiensis	N-AC3AMX02	Candidatus kuenenia stuttgartiensis	KM095337	Zhou et al., 2017
	90	T. orientalis			Bacteria	Rhizosphere	Planctomycetes	Planctomycetia	Planctomycetales	Planctomycetacea	Candidatus kuenenia stuttgartiensis	N-AC3AMX04	Candidatus kuenenia stuttgartiensis	KM095338	Zhou et al., 2017
	91	T. orientalis			Bacteria	Rhizosphere	Planctomycetes	Planctomycetia	Planctomycetales	Planctomycetacea	Candidatus kuenenia stuttgartiensis	N-AC3AMX06	Candidatus kuenenia stuttgartiensis	KM095339	Zhou et al., 2017
	92	T. orientalis			Bacteria	Rhizosphere	Planctomycetes	Planctomycetia	Planctomycetales	Planctomycetacea	Candidatus kuenenia stuttgartiensis	N-AC3AMX08	Candidatus kuenenia stuttgartiensis	KM095340	Zhou et al., 2017
	93	T. orientalis			Bacteria	Rhizosphere	Planctomycetes	Planctomycetia	Planctomycetales	Planctomycetacea	Candidatus kuenenia stuttgartiensis	N-AC3AMX09	Candidatus kuenenia stuttgartiensis	KM095341	Zhou et al., 2017
	94	T. orientalis			Bacteria	Rhizosphere	Planctomycetes	Planctomycetia	Planctomycetales	Planctomycetacea	Candidatus kuenenia stuttgartiensis	N-AC3AMX11	Candidatus kuenenia stuttgartiensis	KM095342	Zhou et al., 2017
	95	T. orientalis			Bacteria	Rhizosphere	Planctomycetes	Planctomycetia	Planctomycetales	Planctomycetacea	Candidatus kuenenia stuttgartiensis	N-AC3AMX12	Candidatus kuenenia stuttgartiensis	KM095343	Zhou et al., 2017
	96	T. orientalis			Bacteria	Rhizosphere	Planctomycetes	Planctomycetia	Planctomycetales	Planctomycetacea	Candidatus kuenenia stuttgartiensis	N-AC3AMX13	Candidatus kuenenia stuttgartiensis	KM095344	Zhou et al., 2017
	97	T. orientalis			Bacteria	Rhizosphere	Planctomycetes	Planctomycetia	Planctomycetales	Planctomycetacea	Candidatus kuenenia stuttgartiensis	N-AC3AMX14	Candidatus kuenenia stuttgartiensis	KM095345	Zhou et al., 2017
	98	T. orientalis			Bacteria	Rhizosphere	Planctomycetes	Planctomycetia	Planctomycetales	Planctomycetacea	Candidatus kuenenia stuttgartiensis	N-AC3AMX19	Candidatus kuenenia stuttgartiensis	KM095346	Zhou et al., 2017
	99	T. orientalis			Bacteria	Rhizosphere	Planctomycetes	Planctomycetia	Planctomycetales	Planctomycetacea	Candidatus kuenenia stuttgartiensis	N-AC3AMX23	Candidatus kuenenia stuttgartiensis	KM095347	Zhou et al., 2017
	100	T. orientalis			Bacteria	Rhizosphere	Planctomycetes	Planctomycetia	Planctomycetales	Planctomycetacea	Candidatus kuenenia stuttgartiensis	N-AC3AMX25	Candidatus kuenenia stuttgartiensis	KM095348	Zhou et al., 2017
	101	T. orientalis			Bacteria	Rhizosphere	Planctomycetes	Planctomycetia	Planctomycetales	Planctomycetacea	Candidatus kuenenia stuttgartiensis	N-AC3AMX29	Candidatus kuenenia stuttgartiensis	KM095349	Zhou et al., 2017
	102	T. orientalis			Bacteria	Rhizosphere	Planctomycetes	Planctomycetia	Planctomycetales	Planctomycetacea	Candidatus kuenenia stuttgartiensis	N-AC3AMX30	Candidatus kuenenia stuttgartiensis	KM095350	Zhou et al., 2017
	103	T. orientalis			Bacteria	Rhizosphere	Planctomycetes	Planctomycetia	Planctomycetales	Planctomycetacea	Candidatus kuenenia stuttgartiensis	N-AC3AMX32	Candidatus kuenenia stuttgartiensis	KM095351	Zhou et al., 2017
	104	T. orientalis			Bacteria	Rhizosphere	Planctomycetes	Planctomycetia	Planctomycetales	Planctomycetacea	Candidatus kuenenia stuttgartiensis	N-AC3AMX34	Candidatus kuenenia stuttgartiensis	KM095352	Zhou et al., 2017
	105	T. orientalis			Bacteria	Rhizosphere	Planctomycetes	Planctomycetia	Planctomycetales	Planctomycetacea	Candidatus kuenenia stuttgartiensis	N-AC3AMX36	Candidatus kuenenia stuttgartiensis	KM095353	Zhou et al., 2017
	106	T. orientalis			Bacteria	Rhizosphere	Planctomycetes	Planctomycetia	Planctomycetales	Planctomycetacea	Candidatus kuenenia stuttgartiensis	N-AC3AMX38	Candidatus kuenenia stuttgartiensis	KM095354	Zhou et al., 2017
	107	T. orientalis			Bacteria	Rhizosphere	Planctomycetes	Planctomycetia	Planctomycetales	Planctomycetacea	Candidatus kuenenia stuttgartiensis	CT2AMX04	Candidatus kuenenia stuttgartiensis	KM095355	Zhou et al., 2017
	108	T. orientalis			Bacteria	Rhizosphere	Planctomycetes	Planctomycetia	Planctomycetales	Planctomycetacea	Candidatus kuenenia stuttgartiensis	CT2AMX07	Candidatus kuenenia stuttgartiensis	KM095356	Zhou et al., 2017
	109	T. orientalis			Bacteria	Rhizosphere	Planctomycetes	Planctomycetia	Planctomycetales	Planctomycetacea	Candidatus kuenenia stuttgartiensis	CT2AMX09	Candidatus kuenenia stuttgartiensis	KM095357	Zhou et al., 2017
	110	T. orientalis			Bacteria	Rhizosphere	Planctomycetes	Planctomycetia	Planctomycetales	Planctomycetacea	Candidatus kuenenia stuttgartiensis	CT2AMX14	Candidatus kuenenia stuttgartiensis	KM095358	Zhou et al., 2017
	111	T. orientalis			Bacteria	Rhizosphere	Planctomycetes	Planctomycetia	Planctomycetales	Planctomycetacea	Candidatus kuenenia stuttgartiensis	CT2AMX15	Candidatus kuenenia stuttgartiensis	KM095359	Zhou et al., 2017
	112	T. orientalis			Bacteria	Rhizosphere	Planctomycetes	Planctomycetia	Planctomycetales	Planctomycetacea	Candidatus kuenenia stuttgartiensis	CT2AMX20	Candidatus kuenenia stuttgartiensis	KM095360	Zhou et al., 2017
	113	T. orientalis			Bacteria	Rhizosphere	Planctomycetes	Planctomycetia	Planctomycetales	Planctomycetacea	Candidatus kuenenia stuttgartiensis	CT2AMX23	Candidatus kuenenia stuttgartiensis	KM095361	Zhou et al., 2017
	114	T. orientalis			Bacteria	Rhizosphere	Planctomycetes	Planctomycetia	Planctomycetales	Planctomycetacea	Candidatus kuenenia stuttgartiensis	CT2AMX27	Candidatus kuenenia stuttgartiensis	KM095362	Zhou et al., 2017
	115	T. orientalis			Bacteria	Rhizosphere	Planctomycetes	Planctomycetia	Planctomycetales	Planctomycetacea	Candidatus kuenenia stuttgartiensis	CT2AMX30	Candidatus kuenenia stuttgartiensis	KM095363	Zhou et al., 2017
	116	T. orientalis			Bacteria	Rhizosphere	Planctomycetes	Planctomycetia	Planctomycetales	Planctomycetacea	Candidatus kuenenia stuttgartiensis	CT2AMX32	Candidatus kuenenia stuttgartiensis	KM095364	Zhou et al., 2017
	117	T. orientalis			Bacteria	Rhizosphere	Planctomycetes	Planctomycetia	Planctomycetales	Planctomycetacea	Candidatus kuenenia stuttgartiensis	CT2AMX37	Candidatus kuenenia stuttgartiensis	KM095365	Zhou et al., 2017
	118	T. orientalis			Bacteria	Rhizosphere	Planctomycetes	Planctomycetia	Planctomycetales	Planctomycetacea	Candidatus kuenenia stuttgartiensis	CT2AMX40	Candidatus kuenenia stuttgartiensis	KM095366	Zhou et al., 2017
	119	T. orientalis			Bacteria	Rhizosphere	Planctomycetes	Planctomycetia	Planctomycetales	Planctomycetacea	Candidatus kuenenia stuttgartiensis	CT2AMX42	Candidatus kuenenia stuttgartiensis	KM095367	Zhou et al., 2017
	120	T. orientalis			Bacteria	Rhizosphere	Planctomycetes	Planctomycetia	Planctomycetales	Planctomycetacea	Candidatus kuenenia stuttgartiensis	CT2AMX43	Candidatus kuenenia stuttgartiensis	KM095368	Zhou et al., 2017
	121	T. orientalis			Bacteria	Rhizosphere	Planctomycetes	Planctomycetia	Planctomycetales	Planctomycetacea	Candidatus kuenenia stuttgartiensis	CT2AMX44	Candidatus kuenenia stuttgartiensis	KM095369	Zhou et al., 2017
	122	T. orientalis			Bacteria	Rhizosphere	Planctomycetes	Planctomycetia	Planctomycetales	Planctomycetacea	Candidatus kuenenia stuttgartiensis	CT2AMX45	Candidatus kuenenia stuttgartiensis	KM095370	Zhou et al., 2017
	123	T. orientalis			Bacteria	Rhizosphere	Planctomycetes	Planctomycetia	Planctomycetales	Planctomycetacea	Candidatus kuenenia stuttgartiensis	CT2AMX49	Candidatus kuenenia stuttgartiensis	KM095371	Zhou et al., 2017
	124	T. orientalis			Bacteria	Rhizosphere	Planctomycetes	Planctomycetia	Planctomycetales	Planctomycetacea	Candidatus kuenenia stuttgartiensis	CT2AMX50	Candidatus kuenenia stuttgartiensis	KM095372	Zhou et al., 2017
	125	T. orientalis			Bacteria	Rhizosphere	Planctomycetes	Planctomycetia	Planctomycetales	Planctomycetacea	Candidatus kuenenia stuttgartiensis	CT2AMX51	Candidatus kuenenia stuttgartiensis	KM095373	Zhou et al., 2017
	126	T. orientalis			Bacteria	Rhizosphere	Planctomycetes	Planctomycetia	Planctomycetales	Planctomycetacea	Candidatus kuenenia stuttgartiensis	CT2AMX59	Candidatus kuenenia stuttgartiensis	KM095374	Zhou et al., 2017
	127	T. orientalis			Bacteria	Rhizosphere	Planctomycetes	Planctomycetia	Planctomycetales	Planctomycetacea	C. jettenia	AC2AMX05	C. jettenia	KM095375	Zhou et al., 2017
	128	T. orientalis			Bacteria	Rhizosphere	Planctomycetes	Planctomycetia	Planctomycetales	Planctomycetacea	New cluster anammox bacteria group	AC2AMX06	New cluster anammox bacteria group	KM095376	Zhou et al., 2017
	129	T. orientalis			Bacteria	Rhizosphere	Planctomycetes	Planctomycetia	Planctomycetales	Planctomycetacea	New cluster anammox bacteria group	AC2AMX09	New cluster anammox bacteria group	KM095377	Zhou et al., 2017
	130	T. orientalis			Bacteria	Rhizosphere	Planctomycetes	Planctomycetia	Planctomycetales	Planctomycetacea	New cluster anammox bacteria group	AC2AMX14	New cluster anammox bacteria group	KM095378	Zhou et al., 2017
	131	T. orientalis			Bacteria	Rhizosphere	Planctomycetes	Planctomycetia	Planctomycetales	Planctomycetacea	New cluster anammox bacteria group	AC2AMX15	New cluster anammox bacteria group	KM095379	Zhou et al., 2017
	132	T. orientalis			Bacteria	Rhizosphere	Planctomycetes	Planctomycetia	Planctomycetales	Planctomycetacea	New cluster anammox bacteria group	AC2AMX17	New cluster anammox bacteria group	KM095380	Zhou et al., 2017
	133	T. orientalis			Bacteria	Rhizosphere	Planctomycetes	Planctomycetia	Planctomycetales	Planctomycetacea	New cluster anammox bacteria group	AC2AMX21	New cluster anammox bacteria group	KM095381	Zhou et al., 2017
	134	T. orientalis			Bacteria	Rhizosphere	Planctomycetes	Planctomycetia	Planctomycetales	Planctomycetacea	New cluster anammox bacteria group	AC2AMX26	New cluster anammox bacteria group	KM095382	Zhou et al., 2017
	135	T. orientalis			Bacteria	Rhizosphere	Planctomycetes	Planctomycetia	Planctomycetales	Planctomycetacea	New cluster anammox bacteria group	AC2AMX28	New cluster anammox bacteria group	KM095383	Zhou et al., 2017
	136	T. orientalis			Bacteria	Rhizosphere	Planctomycetes	Planctomycetia	Planctomycetales	Planctomycetacea	New cluster anammox bacteria group	AC2AMX33	New cluster anammox bacteria group	KM095384	Zhou et al., 2017
	137	T. orientalis			Bacteria	Rhizosphere	Planctomycetes	Planctomycetia	Planctomycetales	Planctomycetacea	New cluster anammox bacteria group	AC2AMX37	New cluster anammox bacteria group	KM095385	Zhou et al., 2017
	138	T. orientalis			Bacteria	Rhizosphere	Planctomycetes	Planctomycetia	Planctomycetales	Planctomycetacea	New cluster anammox bacteria group	AC2AMX38	New cluster anammox bacteria group	KM095386	Zhou et al., 2017
	139	T. orientalis			Bacteria	Rhizosphere	Planctomycetes	Planctomycetia	Planctomycetales	Planctomycetacea	New cluster anammox bacteria group	AC2AMX42	New cluster anammox bacteria group	KM095387	Zhou et al., 2017
	140	T. orientalis			Bacteria	Rhizosphere	Planctomycetes	Planctomycetia	Planctomycetales	Planctomycetacea	New cluster anammox bacteria group	AC2AMX43	New cluster anammox bacteria group	KM095388	Zhou et al., 2017
	141	T. orientalis			Bacteria	Rhizosphere	Planctomycetes	Planctomycetia	Planctomycetales	Planctomycetacea	New cluster anammox bacteria group	AC2AMX51	New cluster anammox bacteria group	KM095389	Zhou et al., 2017
	142	T. orientalis			Bacteria	Rhizosphere	Planctomycetes	Planctomycetia	Planctomycetales	Planctomycetacea	New cluster anammox bacteria group	AC2AMX52	New cluster anammox bacteria group	KM095390	Zhou et al., 2017
	143	T. orientalis			Bacteria	Rhizosphere	Planctomycetes	Planctomycetia	Planctomycetales	Planctomycetacea	New cluster anammox bacteria group	AC2AMX54	New cluster anammox bacteria group	KM095391	Zhou et al., 2017
	144	T. orientalis			Bacteria	Rhizosphere	Planctomycetes	Planctomycetia	Planctomycetales	Planctomycetacea	New cluster anammox bacteria group	AC2AMX58	New cluster anammox bacteria group	KM095392	Zhou et al., 2017
	145	T. orientalis			Bacteria	Rhizosphere	Planctomycetes	Planctomycetia	Planctomycetales	Planctomycetacea	New cluster anammox bacteria group	N-AC2AMX01	New cluster anammox bacteria group	KM095393	Zhou et al., 2017
	146	T. orientalis			Bacteria	Rhizosphere	Planctomycetes	Planctomycetia	Planctomycetales	Planctomycetacea	New cluster anammox bacteria group	N-AC2AMX02	New cluster anammox bacteria group	KM095394	Zhou et al., 2017
	147	T. orientalis			Bacteria	Rhizosphere	Planctomycetes	Planctomycetia	Planctomycetales	Planctomycetacea	New cluster anammox bacteria group	N-AC2AMX06	New cluster anammox bacteria group	KM095395	Zhou et al., 2017
	148	T. orientalis			Bacteria	Rhizosphere	Planctomycetes	Planctomycetia	Planctomycetales	Planctomycetacea	New cluster anammox bacteria group	N-AC2AMX09	New cluster anammox bacteria group	KM095396	Zhou et al., 2017
	149	T. orientalis			Bacteria	Rhizosphere	Planctomycetes	Planctomycetia	Planctomycetales	Planctomycetacea	New cluster anammox bacteria group	N-AC2AMX11	New cluster anammox bacteria group	KM095397	Zhou et al., 2017
	150	T. orientalis			Bacteria	Rhizosphere	Planctomycetes	Planctomycetia	Planctomycetales	Planctomycetacea	New cluster anammox bacteria group	N-AC2AMX12	New cluster anammox bacteria group	KM095398	Zhou et al., 2017
	151	T. orientalis			Bacteria	Rhizosphere	Planctomycetes	Planctomycetia	Planctomycetales	Planctomycetacea	New cluster anammox bacteria group	N-AC2AMX14	New cluster anammox bacteria group	KM095399	Zhou et al., 2017
	152	T. orientalis			Bacteria	Rhizosphere	Planctomycetes	Planctomycetia	Planctomycetales	Planctomycetacea	New cluster anammox bacteria group	N-AC2AMX15	New cluster anammox bacteria group	KM095400	Zhou et al., 2017
	153	T. orientalis			Bacteria	Rhizosphere	Planctomycetes	Planctomycetia	Planctomycetales	Planctomycetacea	New cluster anammox bacteria group	N-AC2AMX18	New cluster anammox bacteria group	KM095401	Zhou et al., 2017
	154	T. orientalis			Bacteria	Rhizosphere	Planctomycetes	Planctomycetia	Planctomycetales	Planctomycetacea	New cluster anammox bacteria group	N-AC2AMX19	New cluster anammox bacteria group	KM095402	Zhou et al., 2017
	155	T. orientalis			Bacteria	Rhizosphere	Planctomycetes	Planctomycetia	Planctomycetales	Planctomycetacea	New cluster anammox bacteria group	N-AC2AMX33	New cluster anammox bacteria group	KM095403	Zhou et al., 2017
	156	T. orientalis			Bacteria	Rhizosphere	Planctomycetes	Planctomycetia	Planctomycetales	Planctomycetacea	New cluster anammox bacteria group	N-AC2AMX36	New cluster anammox bacteria group	KM095404	Zhou et al., 2017
	157	T. orientalis			Bacteria	Rhizosphere	Planctomycetes	Planctomycetia	Planctomycetales	Planctomycetacea	New cluster anammox bacteria group	N-AC2AMX38	New cluster anammox bacteria group	KM095405	Zhou et al., 2017
	158	T. orientalis			Bacteria	Rhizosphere	Planctomycetes	Planctomycetia	Planctomycetales	Planctomycetacea	New cluster anammox bacteria group	N-AC2AMX39	New cluster anammox bacteria group	KM095406	Zhou et al., 2017
	1	T. latifolia	Cd contaminated site, located in San Luis Potosi, Mexico.	Cultivable endophytic bacteria	Bacteria	root	Proteobacteria	Gammaproteobacteria	Pseudomonadales	Pseudomonadaceae	Pseudomonas	GRC065	Pseudomonas rhodesiae	MN945309	Rolón-Cardena et al., 2021
	2	T. latifolia			Bacteria	root	Proteobacteria	Gammaproteobacteria	Pseudomonadales	Pseudomonadaceae	Pseudomonas	GRC066	Pseudomonas rhodesiae	MN945310	Rolón-Cardena et al., 2021
	3	T. latifolia			Bacteria	root	Proteobacteria	Gammaproteobacteria	Pseudomonadales	Pseudomonadaceae	Pseudomonas	GRC093	Pseudomonas rhodesiae	MN945311	Rolón-Cardena et al., 2021
	4	T. latifolia			Bacteria	root	Proteobacteria	Gammaproteobacteria	Pseudomonadales	Pseudomonadaceae	Pseudomonas	GRC140	Pseudomonas rhodesiae	MN945312	Rolón-Cardena et al., 2021
	1	T. latifolia	Pb and Cd contaminated site, located in San Luis Potosi, Mexico.	Cultivable endophytic bacteria	Bacteria	Root	Proteobacteria	Gammaproteobacteria	Pseudomonadales	Pseudomonadaceae	Pseudomonas	JEP3	Pseudomonas azotoformans	MT280006	Rubio-Santiago et al., 2023
	2	T. latifolia			Bacteria	Root	Proteobacteria	Gammaproteobacteria	Pseudomonadales	Pseudomonadaceae	Pseudomonas	JEP8	Pseudomonas florescens	MT280007	Rubio-Santiago et al., 2023
	3	T. latifolia			Bacteria	Root	Proteobacteria	Gammaproteobacteria	Pseudomonadales	Pseudomonadaceae	Pseudomonas	JEP33	Pseudomonas gessardii	MT280008	Rubio-Santiago et al., 2023
	4	T. latifolia			Bacteria	Root	Proteobacteria	Gammaproteobacteria	Pseudomonadales	Pseudomonadaceae	Pseudomonas	JEC8	Pseudomonas veronii	MT280009	Rubio-Santiago et al., 2023
	5	T. latifolia			Bacteria	Root	Proteobacteria	Gammaproteobacteria	Pseudomonadales	Pseudomonadaceae	Pseudomonas	JEC9	Pseudomonas veronii	MT280010	Rubio-Santiago et al., 2023
	6	T. latifolia			Bacteria	Root	Proteobacteria	Gammaproteobacteria	Pseudomonadales	Pseudomonadaceae	Pseudomonas	JEC11	Pseudomonas veronii	MT280011	Rubio-Santiago et al., 2023

## Sheet: Fig. Bacteria HM 
	Phylum	Typha sp.	T. domingensis	T. angustifolia	T. orientalis	T. latifolia
		Isolates	Isolates	Isolates	OTUs	Isolates
	Proteobacteria	8	9	2	0	10
	Actinobacteria	0	5	2	0	0
	Firmicutes	0	10	6	0	0
	Planctomycetes	0	0	0	158	0
	Bacteroidetes	0	1	0	0	0
	Isolates: Meaning that bacteria were identified by traditional microbiology
	OTUs: Meaning that bacteria were identified by 16sRNA gene sequencing
